# Supplementary material for: Detecting and confirming residual hotspots of lymphatic filariasis transmission in American Samoa 8 years after stopping mass drug administration
Source: PLoS Negl Trop Dis. 2017 Sep 18;11(9):e0005914. doi: 10.1371/journal.pntd.0005914 (PMC5619835; doi:10.1371/journal.pntd.0005914)
Supplement: S1 Appendix — (XLSX) [file pntd.0005914.s002.xlsx]

## Sheet: Age distribution
Age distribution of study population
Age groups (years)	Residents of Iliili/Vaitogi/Futiga	Residents of Fagalii	Adult workers from other villages	Age distribution in American Samoa (2014 Statistical Yearbook)
<15	305	20	0	19425
15 to 24	6	6	88	10187
25 to 34	10	12	123	6831
35 to 44	8	5	197	7206
45 to 54	8	9	206	6065
55 to 64	6	3	50	3538
65+	9	1	6	2267
