# Supplementary material for: Detecting and confirming residual hotspots of lymphatic filariasis transmission in American Samoa 8 years after stopping mass drug administration
Source: PLoS Negl Trop Dis. 2017 Sep 18;11(9):e0005914. doi: 10.1371/journal.pntd.0005914 (PMC5619835; doi:10.1371/journal.pntd.0005914)
Supplement: S2 Appendix — (XLSX) [file pntd.0005914.s003.xlsx]

## Sheet: Serology results
Prevalence of antigens and antibodies by groups
Groups	Total number of participants
Residents of Iliili/Vaitogi/Futiga	418
Residents of Fagalii	58
Adult workers from other villages	602
Groups	Number tested by ICT	ICT positive
Residents of Iliili/Vaitogi/Futiga	418	7
Residents of Fagalii	58	8
Adult workers from other villages	602	8
Groups	Number tested for Og4C3 Ag	Og4C3 Ag >32 units	Og4C3 Ag >128 units
Residents of Iliili/Vaitogi/Futiga	415	6	4
Residents of Fagalii	58	9	8
Adult workers from other villages	598	7	4
Groups	Number tested for Wb123 Ab	Wb123 positive
Residents of Iliili/Vaitogi/Futiga	285	32
Residents of Fagalii	57	24
Adult workers from other villages	598	65
Groups	Number tested for Bm14 Ab	Bm14 positive
Residents of Iliili/Vaitogi/Futiga	415	21
Residents of Fagalii	58	23
Adult workers from other villages	598	70
